# Supplementary material for: Differentiating tardive dyskinesia: a video-based review of antipsychotic-induced movement disorders in clinical practice
Source: CNS Spectr. Author manuscript; Available in PMC 2022 Jul 1. (PMC9249122; doi:10.1017/S109285292000200X)
Supplement: videos — VIDEO 1. Tardive dyskinesia. “Classic” oral–buccal–lingual chorea consisting of repetitive, irregular movements of mouth, lips, and tongue, along with increased blinking (blepharospasm), and truncal chorea. VIDEO 2. Tardive dyskinesia. Chorea consisting of repetitive, irregular, dance-like movements of the fingers (“piano-playing”) and toes. VIDEO 3. Tardive dyskinesia. Choreoathetotic (repetitive, irregular, writhing) movements of the trunk, legs, neck, hands, and fingers. VIDEO 4. Tardive dyskinesia. High-amplitude chorea of the trunk, neck, and extremities. VIDEO 5. Tardive dyskinesia. Stereotypies (repetitive, purposeless movements): lip puckering and inversion and truncal rocking. VIDEO 6. Tardive dyskinesia. Stereotypies (repetitive, purposeless movements) of mouth/jaw/tongue including swallowing, puffing, and tongue thrusting. VIDEO 7. Tardive dystonia. Retrocollis: repetitive, patterned, neck extension. VIDEO 8. Parkinsonism. Bradykinesia: slow speed and loss of amplitude in finger tapping and marked decrease in facial expression (masking). VIDEO 9. Parkinsonism. Parkinsonian tremor: rhythmic, 3 to 4 Hz resting tremor. VIDEO 10. Parkinsonism. Parkinsonian tremor: rhythmic, 3 to 4 Hz tremor in lower lip and chin. VIDEO 11. Tardive dyskinesia and parkinsonism. Oral–buccal–lingual movements and head rocking (tardive dyskinesia) and resting left-hand tremor (parkinsonian tremor). [file NIHMS1814059-supplement-videos.zip]

Archive with 11 entries (11 files):
- S109285292000200Xsup001.mp4
- S109285292000200Xsup002.mp4
- S109285292000200Xsup003.mp4
- S109285292000200Xsup004.mp4
- S109285292000200Xsup005.mp4
- S109285292000200Xsup006.mp4
- S109285292000200Xsup007.mp4
- S109285292000200Xsup008.mp4
- S109285292000200Xsup009.mp4
- S109285292000200Xsup010.mp4
- S109285292000200Xsup011.mp4
